# Supplementary material for: Microanalysis Characterization and Immunomodulatory Effect for Selenium-Enriched Polysaccharide from Morchella esculenta (L.) Pers
Source: Molecules. 2023 Mar 23;28(7):2885. doi: 10.3390/molecules28072885 (PMC10096435; doi:10.3390/molecules28072885)
Supplement: Supplementary file 1 [file molecules-28-02885-s001.zip]

Archive with 1 entries (1 files):
- molecules-2233096-supplementary.pdf
